# Supplementary material for: The Prophylactic Protection of Salmonella Typhimurium Infection by Lentilactobacillus buchneri GX0328-6 in Mice
Source: Probiotics Antimicrob Proteins. 2023 Sep 5;16(6):2054–72. doi: 10.1007/s12602-023-10145-8 (PMC11573835; doi:10.1007/s12602-023-10145-8)
Supplement: Supplementary file 1 — Supplementary file1 Appendix 1 The pathological changes of liver(a) and spleen(b) and the clinical symptoms of mice. (ZIP 55699 KB) [file 12602_2023_10145_MOESM1_ESM.zip]

Archive with 1 entries (1 files):
- Appendix 1.tif
